# Supplementary material for: A prospective multi-site study to evaluate the performance and usability of an oral fluid-based HIV self-test in Canada
Source: BMC Public Health. 2025 Jan 11;25:125. doi: 10.1186/s12889-024-21228-8 (PMC11724549; doi:10.1186/s12889-024-21228-8)
Supplement: Supplementary file 1 — Supplementary Material 1. [file 12889_2024_21228_MOESM1_ESM.zip]

Archive with 3 entries (3 files):
- OraQuick manuscript Appendix A clean final revised Dec 5.docx
- OraQuick manuscript Appendix B_final_clean_revised Dec 5.docx
- OraQuick Manuscript Appendix C_clean_ revised Dec 5.docx
